# Supplementary material for: Effects of Exergaming on Morphological Variables, Biochemical Parameters, and Blood Pressure in Children and Adolescents with Overweight/Obesity: A Systematic Review with Meta-Analysis of Randomized Controlled Trials
Source: Children (Basel). 2024 Dec 27;12(1):29. doi: 10.3390/children12010029 (PMC11763999; doi:10.3390/children12010029)
Supplement: Supplementary file 1 [file children-12-00029-s001.zip]

Archive with 2 entries (2 files):
- children-3315990-supplementary figures.pdf
- children-3315990-supplementary tables.pdf
